# Supplementary material for: Portable Plasmonic Paper-Based Biosensor for Simple and Rapid Indirect Detection of CEACAM5 Biomarker via Metal-Enhanced Fluorescence
Source: Int J Mol Sci. 2022 Oct 9;23(19):11982. doi: 10.3390/ijms231911982 (PMC9569726; doi:10.3390/ijms231911982)
Supplement: Supplementary file 1 [file ijms-23-11982-s001.zip]

Archive with 1 entries (1 files):
- ijms-1949492-supplementary.pdf
